# Supplementary material for: Patterns of gene evolution following duplications and speciations in vertebrates
Source: PeerJ. 2020 Mar 31;8:e8813. doi: 10.7717/peerj.8813 (PMC7120047; doi:10.7717/peerj.8813)
Supplement: Supplemental Information 2 [file peerj-08-8813-s002.xlsx]

## Sheet: TableS2
Node name (see https://figshare.com/articles/species_tree/8160002)	NCBI taxon name	Age (100MYA)	Source	MLA citation
AV	Euteleostomi	4.248	Betancur-R 2015	Betancur_R, Ricardo, Guillermo OrtÍ, and Robert Alexander Pyron. "Fossil_based comparative analyses reveal ancient marine ancestry erased by extinction in ray_finned fishes."_Ecology letters_18.5 (2015): 441-450.
BY	Sarcopterygii	4.094	Betancur-R 2015
BX	Tetrapoda	3.354	Betancur-R 2015
J	Neopterygii	3.225	Betancur-R 2015
BV	Sauria	2.998	Zheng 2016	Zheng, Yuchi, and John J. Wiens. "Combining phylogenomic and supermatrix approaches, and a time-calibrated phylogeny for squamate reptiles (lizards and snakes) based on 52 genes and 4162 species."_Molecular phylogenetics and evolution_94 (2016): 537-547.
BU	Archelosauria	2.645	Zheng 2016
I	Clupeocephala	2.506	Betancur-R 2015
BP	Mammalia	1.847	dos Reis 2012	dos Reis, Mario, et al. "Phylogenomic datasets provide both precision and accuracy in estimating the timescale of placental mammal phylogeny."_Proceedings of the Royal Society of London B: Biological Sciences_279.1742 (2012): 3491-3500.
H	Otophysi	1.729	Betancur-R 2015
BO	Theria	1.728	dos Reis 2012
C	Percomorphaceae	1.268	Betancur-R 2015
F	Eupercaria/Percomorphaceae	1.048	Betancur-R 2015
B	Atherinomorphae	0.965	Betancur-R 2015
BL	Eutheria	0.892	dos Reis 2012
N	Eutheria	0.871	dos Reis 2012
BK	Boreoeutheria	0.839	dos Reis 2012
BN	Metatheria	0.76	dos Reis 2012
Y	Laurasiatheria	0.76	dos Reis 2012
BJ	Euarchontoglires	0.757	dos Reis 2012
AA	Laurasiatheria	0.727	dos Reis 2012
BT	Neognathae	0.719	Prum 2015	Prum, Richard O., et al. "A comprehensive phylogeny of birds (Aves) using targeted next-generation DNA sequencing."_Nature_526.7574 (2015): 569-573.
T	Laurasiatheria	0.717	dos Reis 2012
AU	Glires	0.708	dos Reis 2012
Z	Laurasiatheria	0.699	dos Reis 2012
K	Xenarthra	0.694	dos Reis 2012
BH	Primates	0.682	dos Reis 2012
BG	Haplorrhini	0.65	dos Reis 2012
AS	Rodentia	0.644	dos Reis 2012
O	Insectivora	0.615	dos Reis 2012
X	Cetartiodactyla	0.614	dos Reis 2012
L	Afrotheria	0.603	dos Reis 2012
W	Cetartiodactyla	0.581	dos Reis 2012
AW	Strepsirrhini	0.551	dos Reis 2012
BR	Galloanserae	0.546	Prum 2015
R	Carnivora	0.542	dos Reis 2012
V	Cetartiodactyla	0.528	dos Reis 2012
Q	Caniformia	0.485	dos Reis 2012
AB	Lagomorpha	0.479	dos Reis 2012
AL	Myomorpha	0.465	dos Reis 2012
P	Caniformia	0.455	dos Reis 2012
BF	Simiiformes	0.374	dos Reis 2012
AK	Muroidea	0.359	dos Reis 2012
E	Tetraodontidae	0.356	Betancur-R 2015
AR	Hystricomorpha	0.323	dos Reis 2012
AJ	Muroidea	0.27	dos Reis 2012
BE	Catarrhini	0.264	dos Reis 2012
BS	Passeriformes	0.237	Prum 2015
AH	Cricetidae	0.205	dos Reis 2012
BA	Hominidae	0.171	dos Reis 2012
BQ	Phasianidae	0.15	Prum 2015
AF	Murinae	0.14	dos Reis 2012
BD	Cercopithecinae	0.131	dos Reis 2012
BC	Cercopithecinae	0.105	dos Reis 2012
AZ	Homininae	0.104	dos Reis 2012
AY	Homininae	0.082	dos Reis 2012
